# Supplementary material for: Investigating the Synergistic Potential of Low-Dose HDAC3 Inhibition and Radiotherapy in Alzheimer’s Disease Models
Source: Mol Neurobiol. 2023 May 12;60(8):4811–27. doi: 10.1007/s12035-023-03373-0 (PMC10293392; doi:10.1007/s12035-023-03373-0)
Supplement: Supplementary file 5 — Additional File 1.xls: Normalized nanostring data from 2 month-treated 3xTg-AD hippocampus (XLSX 30 kb) [file 12035_2023_3373_MOESM5_ESM.xlsx]

## Sheet: RT
Probe Name	Accession #	RT vs. V	P value of: RT vs. V	FDR adjusted pvalue of: RT vs. V	Column1
Cxcl11	NM_019494.1	-3.3	0.0162311	1
Cybb	NM_007807.2	-2.47	0.0443587	1
Drd2	NM_010077.2	-2.44	0.0309287	1
Ccr2	NM_009915.2	-2.38	0.017135	1
Itgal	NM_008400.2	-2.25	0.0366332	1
Ninj2	NM_016718.2	-2.17	0.00143317	1
Csf1r	NM_001037859.1	-1.93	0.00073595	1
Psmb9	NM_013585.2	-1.89	0.00750426	1
Trem2	NM_031254.2	-1.57	0.0322723	1
Hpgds	NM_019455.4	-1.55	0.0135128	1
Gjb1	NM_008124.2	-1.47	0.0342418	1
Prkcq	NM_008859.2	-1.42	0.00538563	1
Gal3st1	NM_001177691.1	-1.4	0.00781901	1
Hexb	NM_010422.2	-1.38	0.0342252	1
C1qa	NM_007572.2	-1.3	0.0442176	1
Pla2g16	NM_139269.2	-1.3	0.035185	1
P2rx7	NM_001038839.2	-1.27	0.0398664	1
Plcb3	NM_008874.3	-1.25	0.0337947	1
Bcl2	NM_009741.3	-1.22	0.0400709	1
Bad	NM_007522.3	-1.21	0.0354028	1
Glrb	NM_010298.5	-1.21	0.0327274	1
Grn	NM_008175.3	-1.2	0.00110232	1
Map2k2	NM_023138.4	-1.18	0.00241009	1
Casp9	NM_015733.4	-1.15	0.016977	1
Polr2k	NM_001039368.1	-1.14	0.00814582	1
Ccs	XM_006531645.1	-1.13	0.0241572	1
Cntn1	NM_001159647.1	-1.13	0.0482344	1
Mal	NM_001171187.1	-1.12	0.0489196	1
Sirt2	NM_022432.4	-1.12	0.00237061	1
Clu	NM_013492.2	-1.11	0.00653855	1
Gucy1b3	NM_017469.4	-1.11	0.00464489	1
Ppp2ca	NM_019411.4	-1.1	0.00794025	1
Ptdss1	NM_008959.3	-1.09	0.00835057	1
rbap48	NM_009030.3	-1.09	0.00122317	1
Rhoa	NM_016802.4	-1.09	0.0487376	1
Tbpl1	NM_011603.5	-1.09	0.00972838	1
Lamp1	NM_010684.2	-1.08	0.0197368	1
Prkaca	NM_008854.3	-1.07	0.0242655	1
Gnai1	NM_010305.1	-1.06	0.0318364	1
Ube2k	NM_016786.3	1.06	0.0386274	1
Raf1	NM_029780.3	1.07	0.0338142	1
Cacna1b	NM_001042528.1	1.11	0.0250343	1
Dgke	NM_019505.3	1.13	0.00710331	1
Sart1	NM_016882.3	1.18	0.0420696	1
Cacna1c	NM_001159535.1	1.21	0.0143119	1
Itpr2	NM_010586.1	1.24	0.00232755	1
Cacna1d	NM_028981.2	1.26	0.0120999	1
Hgf	NM_010427.5	1.28	0.00642023	1
Casp7	NM_007611.2	1.31	0.0267315	1	executioner caspase
Cntf	NM_170786.2	1.39	0.0157022	1	Ciliary neurotrophic factor
Fgf2	NM_008006.2	1.47	0.0457906	1
Epha2	NM_010139.2	1.92	0.0152821	1
Fos	NM_010234.2	2.52	0.00942807	1

## Sheet: LDCT 
Probe Name	Accession #	LDCT vs. V	P value of: LDCT vs. V	FDR adjusted pvalue of: LDCT vs. V
Egf	NM_010113.3	-5.49	0.00988347	0.45
Ager	NM_007425.2	-4.48	0.00682327	0.41
Il1b	NM_008361.3	-3.81	0.00755716	0.43
Gabrr1	NM_008075.2	-3.33	0.00753338	0.43
Plcb2	NM_177568.2	-2.14	0.0365157	0.97
Itgal	NM_008400.2	-1.91	0.0298462	0.83
Csf1r	NM_001037859.1	-1.49	6.25e-06	0.04
HDAC10	NM_199198.1	-1.39	0.00232126	0.25
Hdac7	NM_019572.2	-1.39	0.0138195	0.52
Tcirg1	NM_001136091.1	-1.39	0.0180365	0.61
Smpd4	NM_001164610.1	-1.38	0.0223396	0.69
Ryr1	NM_009109.1	-1.35	0.0424188	1
Pkn1	NM_001199593.1	-1.32	0.00685855	0.41
Col4a2	NM_009932.3	-1.29	0.0183608	0.61
Col4a1	NM_009931.2	-1.26	0.0246615	0.74
Sirt7	NM_153056.2	-1.25	0.0126839	0.49
Sf3b4	NM_153053.3	-1.23	0.0429102	1
Taz	NM_181516.5	-1.22	0.00644904	0.4
Cx3cr1	NM_009987.3	-1.21	0.0144687	0.53
Ring1	NM_009066.3	-1.21	0.00527722	0.34
Htra2	NM_019752.3	-1.2	0.0295214	0.83
Ctns	NM_031251.4	-1.19	0.00878801	0.45
Stx2	NM_007941.2	-1.19	0.020628	0.66
tmem203	NM_177344.3	-1.18	0.00790852	0.43
Mta2	NM_011842.3	-1.17	0.0435899	1
Ikbkb	NM_010546.2	-1.16	0.00923457	0.45
Atxn7	NM_139227.4	-1.15	0.0474313	1
Gnptg	NM_172529.3	-1.15	0.0267763	0.78
Sart1	NM_016882.3	-1.15	0.0202394	0.65
Taf6l	NM_001177798.1	-1.14	0.00957397	0.45
Fus	NM_139149.2	-1.13	0.00400713	0.31
Tcerg1	NM_001039474.1	-1.13	0.00570788	0.36
Dnm2	NM_001039520.1	-1.12	0.0102418	0.45
Gtf2h3	NM_181410.3	-1.12	0.0324566	0.88
Casp9	NM_015733.4	-1.1	0.0274146	0.79
Tbp	NM_013684.3	-1.1	0.0395168	1
Map2k2	NM_023138.4	-1.09	0.0466416	1
Raf1	NM_029780.3	-1.09	0.0143095	0.53
rbap48	NM_009030.3	-1.07	0.001548	0.2
Sirt2	NM_022432.4	-1.07	0.00416132	0.31
Arrb2	NM_145429.4	-1.06	0.0215655	0.68
Adam10	NM_007399.3	1.05	0.0456473	1
Ap2a2	NM_007459.3	1.05	0.0172199	0.59
Atp6v1a	NM_007508.5	1.05	0.00480537	0.32
Map2k1	NM_008927.3	1.05	0.0227506	0.7
Pgam1	NM_023418.2	1.05	0.041255	1
Rad23b	NM_009011.4	1.05	0.00854437	0.45
Akt1	NM_001165894.1	1.06	0.0388009	1
App	NM_007471.2	1.06	0.00108883	0.17
Atp6v0e2	NM_133764.3	1.06	0.012118	0.48
Atp6v1g2	NM_023179.3	1.06	0.0439289	1
Atp6v1h	XM_006495434.2	1.06	0.015315	0.56
Cadps	NM_001042617.1	1.06	0.00770342	0.43
Cul1	NM_012042.3	1.06	0.0272964	0.79
Nptn	NM_009145.2	1.06	0.0175921	0.59
Snap91	NM_001277986.1	1.06	0.0142279	0.53
Abat	NM_001170978.1	1.07	0.0173829	0.59
Avp	NM_009732.2	1.07	0.0111644	0.45
C6	NM_016704.2	1.07	0.0111644	0.45
Calm4	NM_020036.4	1.07	0.0111644	0.45
Cd4	NM_013488.2	1.07	0.0111644	0.45
Dbh	NM_138942.3	1.07	0.0111644	0.45
Egr2	NM_010118.2	1.07	0.0111644	0.45
Gabrp	NM_146017.3	1.07	0.0111644	0.45
Gdnf	NM_010275.2	1.07	0.0111644	0.45
Hc	NM_010406.1	1.07	0.0111644	0.45
IFNB1	NM_010510.1	1.07	0.0111644	0.45
IFNG	NM_008337.1	1.07	0.0111644	0.45
Il10	NM_010548.1	1.07	0.0111644	0.45
Inpp4a	NM_172971.2	1.07	0.016598	0.59
Kel	NM_032540.3	1.07	0.0111644	0.45
Mapk1	NM_011949.3	1.07	0.0173922	0.59
Mta1	NM_054081.2	1.07	0.0410874	1
Nell2	NM_016743.2	1.07	0.00657178	0.4
Pink1	NM_026880.2	1.07	0.00925283	0.45
Ppp3cb	NM_008914.1	1.07	0.00119427	0.18
Prf1	NM_011073.2	1.07	0.0111644	0.45
Prkacb	NM_011100.3	1.07	0.0410463	1
Rdx	NM_001104617.1	1.07	0.0440829	1
Slc6a4	NM_010484.2	1.07	0.0111644	0.45
Sri	NM_001080974.2	1.07	0.0171621	0.59
Trem1	NM_021406.5	1.07	0.0111644	0.45
Ugcg	NM_011673.3	1.07	0.0359018	0.96
Gprasp1	NM_001004359.2	1.08	0.0492612	1
Gstp1	NM_013541.1	1.08	0.0298537	0.83
Gtf2a1	NM_175335.3	1.08	0.00467748	0.32
Nmnat2	NM_175460.3	1.08	0.00261396	0.26
Ppp2r5c	NM_001135001.1	1.08	0.00957827	0.45
Pqbp1	NM_001252528.1	1.08	0.0011496	0.18
Prnp	NM_011170.2	1.08	0.0196766	0.64
Rab2a	NM_021518.3	1.08	0.00714178	0.42
Rab3c	NM_023852.5	1.08	0.0207512	0.66
Sod2	NM_013671.3	1.08	0.00450812	0.31
Sqstm1	NM_011018.2	1.08	0.00020568	0.09
Thy1	NM_009382.3	1.08	0.0175537	0.59
Ube2n	NM_080560.3	1.08	0.00853915	0.45
Amigo1	NM_001004293.2	1.09	0.016315	0.59
Ccnh	NM_023243.2	1.09	0.0428324	1
Gnao1	NM_010308.3	1.09	0.00788756	0.43
Gpd1l	NM_175380.5	1.09	0.00351459	0.29
Phf19	NM_028716.4	1.09	0.02461	0.74
Pik3ca	NM_008839.1	1.09	0.0219896	0.68
Sec23a	NM_009147.2	1.09	0.00023366	0.09
Src	NM_001025395.2	1.09	0.0409974	1
Synj1	NM_001045515.1	1.09	0.0384141	1
Syt13	NM_030725.4	1.09	0.0212601	0.67
Trim37	NM_197987.2	1.09	0.00974796	0.45
Aldh1l1	NM_027406.1	1.1	0.024868	0.74
Atp6v1e1	NM_007510.2	1.1	0.0007242	0.14
B4galt6	NM_019737.2	1.1	0.0024787	0.25
Cdc27	NM_145436.2	1.1	0.0395544	1
Cers6	NM_172856.3	1.1	0.0320621	0.88
Ddx23	NM_001080981.1	1.1	0.00014555	0.09
Mmp24	NM_010808.3	1.1	0.01482	0.54
Plxnc1	NM_018797.2	1.1	0.0475606	1
Ran	NM_009391.3	1.1	4.229e-05	0.06
Scn2a1	NM_001099298.3	1.1	0.0117961	0.47
Taf10	NM_020024.3	1.1	0.00274118	0.26
Txnl1	NM_016792.2	1.1	0.00177144	0.21
Ap3m2	NM_029505.3	1.11	0.00176287	0.21
Bace1	NM_011792.4	1.11	0.00397385	0.31
Cnksr2	NM_177751.2	1.11	0.0279367	0.8
Cntnap2	NM_001004357.2	1.11	0.022502	0.69
Dlg4	NM_001109752.1	1.11	0.00646979	0.4
Dnaja2	NM_019794.4	1.11	0.00324273	0.29
Dnm1l	NM_001025947.1	1.11	0.0128591	0.49
Gabra4	NM_010251.2	1.11	0.0319136	0.88
Gng2	NM_010315.4	1.11	0.00796533	0.43
Gtf2b	NM_145546.1	1.11	0.00057884	0.13
Idh1	NM_010497.2	1.11	0.0241438	0.73
Lclat1	NM_001177967.1	1.11	0.00231955	0.25
Mapk10	NM_001081567.1	1.11	0.0013517	0.18
Negr1	NM_001039094.2	1.11	0.00350541	0.29
Pdpk1	NM_001080773.2	1.11	0.00259065	0.26
Prkce	NM_011104.2	1.11	0.0123639	0.48
Rac1	NM_009007.2	1.11	0.00017957	0.09
Spast	NM_016962.2	1.11	0.0169129	0.59
Stx1b	NM_024414.2	1.11	0.00432734	0.31
Syt1	NM_009306.2	1.11	0.00447457	0.31
Ube2k	NM_016786.3	1.11	0.00135649	0.18
Amph	NM_175007.1	1.12	0.00336667	0.29
Atp6v0c	NM_009729.3	1.12	0.00040283	0.12
Atp6v1d	NM_023721.2	1.12	0.0021706	0.24
Atrn	NM_009730.2	1.12	0.00074611	0.14
Calb1	NM_009788.4	1.12	0.0165239	0.59
Calm1	NM_009790.4	1.12	0.00019973	0.09
Chl1	NM_007697.2	1.12	0.00890738	0.45
Cntnap1	NM_016782.2	1.12	0.00987795	0.45
Ctnnb1	NM_007614.2	1.12	0.00685507	0.41
Cul3	NM_016716.4	1.12	0.00109723	0.17
Cx3cl1	NM_009142.3	1.12	0.00418832	0.31
Ep300	NM_177821.6	1.12	0.0183216	0.61
Opa1	NM_001199177.1	1.12	0.00043181	0.12
Pten	NM_008960.2	1.12	6.704e-05	0.08
Slc9a6	NM_172780.3	1.12	0.00176464	0.21
Snca	NM_009221.2	1.12	0.0220418	0.68
Ubqln1	NM_152234.2	1.12	0.00012308	0.09
Zfp24	NM_021559.2	1.12	0.00274554	0.26
Adcy9	NM_009624.1	1.13	0.0268493	0.78
Cab39	NM_133781.4	1.13	1.812e-05	0.04
Cdk5r1	NM_009871.2	1.13	0.00055764	0.13
Cntn4	NM_001109751.1	1.13	0.0200955	0.65
GPR158	NM_001004761.1	1.13	0.00050881	0.13
Gsk3b	NM_019827.3	1.13	0.00035954	0.12
Kcnj10	NM_001039484.1	1.13	0.0218384	0.68
Kras	NM_021284.5	1.13	0.00164101	0.2
Mapk8	NM_016700.3	1.13	0.0118476	0.47
Prkaa2	NM_178143.1	1.13	0.0324307	0.88
Prkcb	NM_008855.2	1.13	0.010715	0.45
Rit2	NM_009065.2	1.13	0.00127455	0.18
Slc12a5	NM_020333.2	1.13	0.00101413	0.17
Sox9	NM_011448.4	1.13	0.0352865	0.95
Gabra1	NM_010250.4	1.14	0.0095372	0.45
Gabrg2	NM_177408.5	1.14	0.0131126	0.5
Hdac2	NM_008229.2	1.14	0.00880264	0.45
Rapgef2	NM_001099624.2	1.14	0.00095489	0.17
Cacnb2	NM_023116.3	1.15	0.0128899	0.49
Creb1	NM_001037726.1	1.15	0.00268844	0.26
Eif2s1	NM_026114.3	1.15	0.00062016	0.14
Gnaq	NM_008139.5	1.15	0.00296419	0.27
Gria4	NM_001113180.1	1.15	0.0259066	0.76
Htt	NM_010414.1	1.15	0.00428181	0.31
Nf1	NM_010897.2	1.15	0.0106634	0.45
Olfm3	NM_153157.3	1.15	0.0027813	0.26
Xiap	NM_009688.2	1.15	0.00025863	0.09
Grin2a	NM_008170.2	1.16	0.0280236	0.8
Ncl	NM_010880.3	1.16	0.00518065	0.34
Nos1	NM_008712.2	1.16	0.00103657	0.17
Syt4	NM_009308.3	1.16	0.0012083	0.18
Ube3a	NM_173010.3	1.16	0.00064093	0.14
Arhgap44	NM_001099288.1	1.17	0.00036078	0.12
Dgke	NM_019505.3	1.17	8.326e-05	0.08
Lrrc4	NM_138682.2	1.17	0.0101657	0.45
Nrxn1	NM_001346960.1	1.17	0.00082498	0.15
Pik3r1	NM_001024955.1	1.17	0.00151217	0.2
Pla2g2f	NM_012045.4	1.17	0.0313798	0.87
Rtn4	NM_194053.3	1.17	0.00531137	0.34
Atf6	NM_001081304.1	1.18	0.00763301	0.43
Bdnf	NM_007540.4	1.18	0.0317093	0.88
Epha6	NM_007938.2	1.18	0.0263694	0.77
Shank2	NM_001081370.2	1.18	0.0244979	0.74
Apc	NM_007462.3	1.19	0.00789184	0.43
Crebbp	NM_001025432.1	1.19	0.00043411	0.12
Hcn1	NM_010408.3	1.19	0.00389953	0.31
Homer1	NM_147176.2	1.19	0.0196407	0.64
Pcsk2	NM_008792.3	1.2	0.00528382	0.34
Pde4d	NM_011056.3	1.2	0.00445674	0.31
Gabrb3	NM_008071.3	1.21	0.00183164	0.21
Ina	NM_146100.4	1.21	0.00404199	0.31
Kcnb1	NM_008420.3	1.21	0.0110016	0.45
Dld	NM_007861.4	1.22	0.00884156	0.45
Gabrb2	NM_008070.3	1.22	0.00052353	0.13
Igf1r	NM_010513.2	1.22	0.00324512	0.29
Itpr1	NM_010585.2	1.22	2.016e-05	0.04
Cacnb4	NM_146123.2	1.23	0.00406997	0.31
Cdk7	NM_009874.3	1.23	0.0001739	0.09
Crh	NM_205769.1	1.23	0.0158042	0.57
Htr5a	NM_008314.2	1.23	0.0033838	0.29
Map2	NM_008632.2	1.23	0.00240034	0.25
Camk4	NM_009793.3	1.24	0.00128111	0.18
Grm8	NM_008174.2	1.24	0.0350659	0.95
Kcna1	NM_010595.3	1.24	0.00071579	0.14
Ppm1l	NM_178726.3	1.24	0.0250198	0.74
Ipcef1	NM_001033391.2	1.25	0.0287713	0.82
Mmp16	NM_019724.3	1.25	0.0116893	0.47
Hgf	NM_010427.5	1.26	0.00999785	0.45
Sptbn2	NM_021287.1	1.27	0.00074468	0.14
Sucla2	NM_011506.1	1.27	0.0192756	0.64
Vip	NM_011702.2	1.29	0.016655	0.59
Slc1a2	NM_001077514.3	1.3	0.00022608	0.09
Igf1	NM_010512.4	1.31	0.0132739	0.5
Palm	NM_023128.4	1.32	9.45e-05	0.08
Slc8a1	NM_011406.2	1.34	0.00618853	0.39
Grin2b	NM_008171.3	1.45	0.00343089	0.29
Chrm5	NM_205783.2	1.48	0.0388697	1
Il15ra	NM_008358.2	1.55	0.035993	0.96
Arc	NM_018790.2	1.61	0.012098	0.48
Cdkn1a	NM_007669.4	1.83	0.00202461	0.23
Inhbb	NM_008381.3	2.27	0.0465393	1

## Sheet: RGFP vs. V DEGs
Probe Name	Accession #	RGFP vs. V	P value of: RGFP vs. V	FDR adjusted pvalue of: RGFP vs. V
Ap2a2	NM_007459.3	-1.06	0.00329328	1
Gabrr1	NM_008075.2	-3.59	0.00594058	1
Plxnb3	NM_019587.2	1.22	0.00626996	1
Ptdss2	NM_013782.4	-1.1	0.00724586	1
Raf1	NM_029780.3	1.06	0.00807206	1
Casp9	NM_015733.4	-1.14	0.00963074	1
Sqstm1	NM_011018.2	-1.05	0.0113074	1
Bax	NM_007527.3	1.07	0.0149439	1
App	NM_007471.2	-1.04	0.0157057	1
Psen2	NM_001128605.1	-1.1	0.017347	1
Rhoa	NM_016802.4	-1.11	0.0176856	1
Nos2	NM_010927.3	3.72	0.0179125	1
Mmp9	NM_013599.2	2.09	0.0190395	1
Polr2h	NM_145632.2	1.06	0.0192176	1
Prkaca	NM_008854.3	-1.06	0.0211403	1
HDAC10	NM_199198.1	1.26	0.0218353	1
PRKDC	NM_011159.2	1.24	0.0220109	1
Cd33	NM_001111058.1	1.33	0.0241863	1
Snrpa	NM_001046637.1	-1.08	0.0263891	1
Ptdss1	NM_008959.3	-1.09	0.0270878	1
Ddx23	NM_001080981.1	1.08	0.0285093	1
Dgke	NM_019505.3	1.06	0.0288026	1
Gucy1b3	NM_017469.4	-1.03	0.0291793	1
Palm	NM_023128.4	-1.12	0.0303695	1
Comt	NM_007744.3	-1.06	0.033371	1
Mutyh	NM_001159581.1	1.42	0.0343431	1
Ninj2	NM_016718.2	-1.27	0.0346099	1
Mecp2	NM_010788.2	-1.1	0.0351582	1
Taf4	NM_001081092.1	1.11	0.0353037	1
Stx2	NM_007941.2	1.13	0.0362433	1
Inhbb	NM_008381.3	2.36	0.0363455	1
ABCA7	NM_013850.1	-1.21	0.0364877	1
Akt1	NM_001165894.1	-1.06	0.037676	1
Sirt2	NM_022432.4	-1.07	0.0387744	1
HDAC3	NM_010411.2	1.05	0.0390706	1
Tardbp	NM_001003899.2	1.15	0.0411504	1
Npas4	NM_153553.4	1.71	0.0411972	1
Atp6v0d1	NM_013477.3	-1.05	0.0424139	1
Cadm3	NM_053199.3	-1.06	0.0434489	1
Aif1	NM_019467.2	3.27	0.0441048	1
Notch1	NM_008714.2	1.14	0.0458954	1
Cd8a	NM_001081110.2	-2.35	0.0485927	1
Slc32a1	NM_009508.2	-1.09	0.0489222	1
Arrb2	NM_145429.4	-1.06	0.0493896	1
Keap1	NM_016679.4	-1.09	0.0493972	1
